# Supplementary material for: Molecular Characterization and Immuno-Reactivity Patterns of a Novel Plasmodium falciparum Armadillo-Type Repeat Protein, PfATRP
Source: Front Cell Infect Microbiol. 2020 Mar 20;10:114. doi: 10.3389/fcimb.2020.00114 (PMC7100384; doi:10.3389/fcimb.2020.00114)
Supplement: Figure S1 — Homology-based modeling for the prediction of PfATRP structure. 3D-model for the full length PfATRP from (A,B) Phyre and I-TASSER protein structure prediction portals. [file Presentation_1.zip]

Archive with 10 entries (10 files):
- Figure S1.TIF
- Figure S2i.TIF
- Figure S2ii.TIF
- Figure S2iii.TIF
- Figure S2iv.TIF
- Figure S3.tif
- Figure S4.TIF
- Figure S5.TIF
- Figure S6.TIF
- Table S1.TIF
